# Supplementary material for: Genomic perspective on the bacillus causing paratyphoid B fever
Source: Nat Commun. 2024 Dec 10;15:10143. doi: 10.1038/s41467-024-54418-4 (PMC11632088; doi:10.1038/s41467-024-54418-4)
Supplement: Supplementary file 13 — Supplementary Data 10 [file 41467_2024_54418_MOESM13_ESM.xlsx]

## Sheet: 101sonPG1genomestobetestedbySPB
Strain name	Other strain name	Serovar collection	Serovar in silico	Comment	mykrobe_version	files	probe_sets	genotype_model	kmer_size	phylo_group	species	lineage	phylo_group_per_covg	species_per_covg	lineage_per_covg	phylo_group_depth	species_depth	lineage_depth	Name EnteroBase	Assembly Barcode	Barcode	Lab Contact
SARB1	SGSC 2458	Agona	Agona		v0.13.0	TA9649AA.fasta	/opt/gensoft/exe/mykrobe/0.13.0/venv/lib/python3.8/site-packages/mykrobe/data/paratyphiB/paraB.lineage.20230627.probes.fa.gz;/opt/gensoft/exe/mykrobe/0.13.0/venv/lib/python3.8/site-packages/mykrobe/data/paratyphiB/paraB.probe.dtar.20230524.fa.gz;/opt/gensoft/exe/mykrobe/0.13.0/venv/lib/python3.8/site-packages/mykrobe/data/paratyphiB/paraB.probe.invA.20230426.fa.gz	kmer_count	21	Salmonella_enterica	Unknown	7.3	87.04	-1	NA	1	-1	NA	SARB1 SGSC 2458	SAL_TA9649AA_AS	SAL_KA3695AA	University of California, Berkeley
SARB2		Anatum	Anatum		v0.13.0	IC1633AA.fasta	/opt/gensoft/exe/mykrobe/0.13.0/venv/lib/python3.8/site-packages/mykrobe/data/paratyphiB/paraB.lineage.20230627.probes.fa.gz;/opt/gensoft/exe/mykrobe/0.13.0/venv/lib/python3.8/site-packages/mykrobe/data/paratyphiB/paraB.probe.dtar.20230524.fa.gz;/opt/gensoft/exe/mykrobe/0.13.0/venv/lib/python3.8/site-packages/mykrobe/data/paratyphiB/paraB.probe.invA.20230426.fa.gz	kmer_count	21	Salmonella_enterica	Unknown	7	87.629	-1	NA	1	-1	NA	SARB2 (Fidelma Boyd)	SAL_IC1633AA_AS	SAL_KA8724AA	University of California, Berkeley
SARB3		Brandenburg	Reading	Discrepancy	v0.13.0	UA6353AA.fasta	/opt/gensoft/exe/mykrobe/0.13.0/venv/lib/python3.8/site-packages/mykrobe/data/paratyphiB/paraB.lineage.20230627.probes.fa.gz;/opt/gensoft/exe/mykrobe/0.13.0/venv/lib/python3.8/site-packages/mykrobe/data/paratyphiB/paraB.probe.dtar.20230524.fa.gz;/opt/gensoft/exe/mykrobe/0.13.0/venv/lib/python3.8/site-packages/mykrobe/data/paratyphiB/paraB.probe.invA.20230426.fa.gz	kmer_count	21	Salmonella_enterica	Unknown	7	85.714	-1	NA	1	-1	NA	SARB3 (Fidelma Boyd)	SAL_UA6353AA_AS	SAL_KA8729AA	University of California, Berkeley
SARB5	RKS1239, IVB651/79	Choleraesuis	Choleraesuis var. Decatur		v0.13.0	IC1634AA.fasta	/opt/gensoft/exe/mykrobe/0.13.0/venv/lib/python3.8/site-packages/mykrobe/data/paratyphiB/paraB.lineage.20230627.probes.fa.gz;/opt/gensoft/exe/mykrobe/0.13.0/venv/lib/python3.8/site-packages/mykrobe/data/paratyphiB/paraB.probe.dtar.20230524.fa.gz;/opt/gensoft/exe/mykrobe/0.13.0/venv/lib/python3.8/site-packages/mykrobe/data/paratyphiB/paraB.probe.invA.20230426.fa.gz	kmer_count	21	Salmonella_enterica	Unknown	7	85.42	-1	NA	1	-1	NA	SARB5 / RKS1239 / IVB651/79	SAL_IC1634AA_AS	SAL_KA8725AA	University of California, Berkeley
SARB4		Choleraesuis	Choleraesuis var. Kunzendorf		v0.13.0	IC1247AA.fasta	/opt/gensoft/exe/mykrobe/0.13.0/venv/lib/python3.8/site-packages/mykrobe/data/paratyphiB/paraB.lineage.20230627.probes.fa.gz;/opt/gensoft/exe/mykrobe/0.13.0/venv/lib/python3.8/site-packages/mykrobe/data/paratyphiB/paraB.probe.dtar.20230524.fa.gz;/opt/gensoft/exe/mykrobe/0.13.0/venv/lib/python3.8/site-packages/mykrobe/data/paratyphiB/paraB.probe.invA.20230426.fa.gz	kmer_count	21	Salmonella_enterica	Unknown	7	82.032	-1	NA	1	-1	NA	SARB4	SAL_IC1247AA_AS	SAL_BA9511AA	University of California, Berkeley
SARB7		Choleraesuis	Choleraesuis		v0.13.0	UA6359AA.fasta	/opt/gensoft/exe/mykrobe/0.13.0/venv/lib/python3.8/site-packages/mykrobe/data/paratyphiB/paraB.lineage.20230627.probes.fa.gz;/opt/gensoft/exe/mykrobe/0.13.0/venv/lib/python3.8/site-packages/mykrobe/data/paratyphiB/paraB.probe.dtar.20230524.fa.gz;/opt/gensoft/exe/mykrobe/0.13.0/venv/lib/python3.8/site-packages/mykrobe/data/paratyphiB/paraB.probe.invA.20230426.fa.gz	kmer_count	21	Salmonella_enterica	Unknown	7.3	85.567	-1	NA	1	-1	NA	SARB7 (Fidelma Boyd)	SAL_UA6359AA_AS	SAL_KA8723AA	University of California, Berkeley
SARB8	IP631K	Decatur	Choleraesuis var. Decatur		v0.13.0	IC1752AA.fasta	/opt/gensoft/exe/mykrobe/0.13.0/venv/lib/python3.8/site-packages/mykrobe/data/paratyphiB/paraB.lineage.20230627.probes.fa.gz;/opt/gensoft/exe/mykrobe/0.13.0/venv/lib/python3.8/site-packages/mykrobe/data/paratyphiB/paraB.probe.dtar.20230524.fa.gz;/opt/gensoft/exe/mykrobe/0.13.0/venv/lib/python3.8/site-packages/mykrobe/data/paratyphiB/paraB.probe.invA.20230426.fa.gz	kmer_count	21	Salmonella_enterica	Unknown	7	82.916	-1	NA	1	-1	NA	SARB8 (IP631K)	SAL_IC1752AA_AS	SAL_SA5190AA	University of California, Berkeley
SARB70		Decatur	Decatur		v0.13.0	IC1636AA.fasta	/opt/gensoft/exe/mykrobe/0.13.0/venv/lib/python3.8/site-packages/mykrobe/data/paratyphiB/paraB.lineage.20230627.probes.fa.gz;/opt/gensoft/exe/mykrobe/0.13.0/venv/lib/python3.8/site-packages/mykrobe/data/paratyphiB/paraB.probe.dtar.20230524.fa.gz;/opt/gensoft/exe/mykrobe/0.13.0/venv/lib/python3.8/site-packages/mykrobe/data/paratyphiB/paraB.probe.invA.20230426.fa.gz	kmer_count	21	Salmonella_enterica	Unknown	7	82.916	-1	NA	1	-1	NA	SARB70	SAL_IC1636AA_AS	SAL_KA8731AA	University of California, Berkeley
SARB9		Derby	Derby		v0.13.0	IC1629AA.fasta	/opt/gensoft/exe/mykrobe/0.13.0/venv/lib/python3.8/site-packages/mykrobe/data/paratyphiB/paraB.lineage.20230627.probes.fa.gz;/opt/gensoft/exe/mykrobe/0.13.0/venv/lib/python3.8/site-packages/mykrobe/data/paratyphiB/paraB.probe.dtar.20230524.fa.gz;/opt/gensoft/exe/mykrobe/0.13.0/venv/lib/python3.8/site-packages/mykrobe/data/paratyphiB/paraB.probe.invA.20230426.fa.gz	kmer_count	21	Salmonella_enterica	Unknown	7	88.169	-1	NA	1	-1	NA	SARB9 (Fidelma Boyd)	SAL_IC1629AA_AS	SAL_KA8657AA	University of California, Berkeley
SARB10	SGSC 2482	Derby	Derby		v0.13.0	IC1428AA.fasta	/opt/gensoft/exe/mykrobe/0.13.0/venv/lib/python3.8/site-packages/mykrobe/data/paratyphiB/paraB.lineage.20230627.probes.fa.gz;/opt/gensoft/exe/mykrobe/0.13.0/venv/lib/python3.8/site-packages/mykrobe/data/paratyphiB/paraB.probe.dtar.20230524.fa.gz;/opt/gensoft/exe/mykrobe/0.13.0/venv/lib/python3.8/site-packages/mykrobe/data/paratyphiB/paraB.probe.invA.20230426.fa.gz	kmer_count	21	Salmonella_enterica	Unknown	7	81.885	-1	NA	1	-1	NA	SARB10 SGSC 2467	SAL_IC1428AA_AS	SAL_JA3627AA	University of California, Berkeley
SARB12		Dublin	Dublin		v0.13.0	IC1635AA.fasta	/opt/gensoft/exe/mykrobe/0.13.0/venv/lib/python3.8/site-packages/mykrobe/data/paratyphiB/paraB.lineage.20230627.probes.fa.gz;/opt/gensoft/exe/mykrobe/0.13.0/venv/lib/python3.8/site-packages/mykrobe/data/paratyphiB/paraB.probe.dtar.20230524.fa.gz;/opt/gensoft/exe/mykrobe/0.13.0/venv/lib/python3.8/site-packages/mykrobe/data/paratyphiB/paraB.probe.invA.20230426.fa.gz	kmer_count	21	Salmonella_enterica	Unknown	7	80.118	-1	NA	1	-1	NA	SARB12 (Fidelma Boyd)	SAL_IC1635AA_AS	SAL_KA8730AA	University of California, Berkeley
SARB13		Dublin	Dublin		v0.13.0	IC1232AA.fasta	/opt/gensoft/exe/mykrobe/0.13.0/venv/lib/python3.8/site-packages/mykrobe/data/paratyphiB/paraB.lineage.20230627.probes.fa.gz;/opt/gensoft/exe/mykrobe/0.13.0/venv/lib/python3.8/site-packages/mykrobe/data/paratyphiB/paraB.probe.dtar.20230524.fa.gz;/opt/gensoft/exe/mykrobe/0.13.0/venv/lib/python3.8/site-packages/mykrobe/data/paratyphiB/paraB.probe.invA.20230426.fa.gz	kmer_count	21	Salmonella_enterica	Unknown	7	80.118	-1	NA	1	-1	NA	SARB13_FB	SAL_IC1232AA_AS	SAL_AA9661AA	University of California, Berkeley
SARB14		Dublin	Dublin/Enteritidis		v0.13.0	IC1660AA.fasta	/opt/gensoft/exe/mykrobe/0.13.0/venv/lib/python3.8/site-packages/mykrobe/data/paratyphiB/paraB.lineage.20230627.probes.fa.gz;/opt/gensoft/exe/mykrobe/0.13.0/venv/lib/python3.8/site-packages/mykrobe/data/paratyphiB/paraB.probe.dtar.20230524.fa.gz;/opt/gensoft/exe/mykrobe/0.13.0/venv/lib/python3.8/site-packages/mykrobe/data/paratyphiB/paraB.probe.invA.20230426.fa.gz	kmer_count	21	Salmonella_enterica	Unknown	7	81.149	-1	NA	1	-1	NA	SARB14	SAL_IC1660AA_AS	SAL_LA2568AA	University of California, Berkeley
SARB15		Duisburg	Duisburg		v0.13.0	UA6354AA.fasta	/opt/gensoft/exe/mykrobe/0.13.0/venv/lib/python3.8/site-packages/mykrobe/data/paratyphiB/paraB.lineage.20230627.probes.fa.gz;/opt/gensoft/exe/mykrobe/0.13.0/venv/lib/python3.8/site-packages/mykrobe/data/paratyphiB/paraB.probe.dtar.20230524.fa.gz;/opt/gensoft/exe/mykrobe/0.13.0/venv/lib/python3.8/site-packages/mykrobe/data/paratyphiB/paraB.probe.invA.20230426.fa.gz	kmer_count	21	Salmonella_enterica	Unknown	7;8	95.876	-1	NA	1	-1	NA	SARB15 (Fidelma Boyd)	SAL_UA6354AA_AS	SAL_KA8728AA	University of California, Berkeley
SARB20		Emek	Emek		v0.13.0	IC1632AA.fasta	/opt/gensoft/exe/mykrobe/0.13.0/venv/lib/python3.8/site-packages/mykrobe/data/paratyphiB/paraB.lineage.20230627.probes.fa.gz;/opt/gensoft/exe/mykrobe/0.13.0/venv/lib/python3.8/site-packages/mykrobe/data/paratyphiB/paraB.probe.dtar.20230524.fa.gz;/opt/gensoft/exe/mykrobe/0.13.0/venv/lib/python3.8/site-packages/mykrobe/data/paratyphiB/paraB.probe.invA.20230426.fa.gz	kmer_count	21	Salmonella_enterica	Unknown	7	88.218	-1	NA	1	-1	NA	SARB20 (Fidelma Boyd)	SAL_IC1632AA_AS	SAL_KA8722AA	University of California, Berkeley
SARB16		Enteritidis	Enteritidis		v0.13.0	UA6405AA.fasta	/opt/gensoft/exe/mykrobe/0.13.0/venv/lib/python3.8/site-packages/mykrobe/data/paratyphiB/paraB.lineage.20230627.probes.fa.gz;/opt/gensoft/exe/mykrobe/0.13.0/venv/lib/python3.8/site-packages/mykrobe/data/paratyphiB/paraB.probe.dtar.20230524.fa.gz;/opt/gensoft/exe/mykrobe/0.13.0/venv/lib/python3.8/site-packages/mykrobe/data/paratyphiB/paraB.probe.invA.20230426.fa.gz	kmer_count	21	Salmonella_enterica	Unknown	7	81.149	-1	NA	1	-1	NA	SARB16 (Fidelma Boyd)	SAL_UA6405AA_AS	SAL_KA8727AA	University of California, Berkeley
SARB17	IVB 176/82	Enteritidis	Enteritidis		v0.13.0	LA6162AA.fasta	/opt/gensoft/exe/mykrobe/0.13.0/venv/lib/python3.8/site-packages/mykrobe/data/paratyphiB/paraB.lineage.20230627.probes.fa.gz;/opt/gensoft/exe/mykrobe/0.13.0/venv/lib/python3.8/site-packages/mykrobe/data/paratyphiB/paraB.probe.dtar.20230524.fa.gz;/opt/gensoft/exe/mykrobe/0.13.0/venv/lib/python3.8/site-packages/mykrobe/data/paratyphiB/paraB.probe.invA.20230426.fa.gz	kmer_count	21	Salmonella_enterica	Unknown	7	88.66	-1	NA	1	-1	NA	SARB17/IVB 176/82/	SAL_LA6162AA_AS	SAL_GA3307AA	University of California, Berkeley
SARB18		Enteritidis	Enteritidis		v0.13.0	IC1231AA.fasta	/opt/gensoft/exe/mykrobe/0.13.0/venv/lib/python3.8/site-packages/mykrobe/data/paratyphiB/paraB.lineage.20230627.probes.fa.gz;/opt/gensoft/exe/mykrobe/0.13.0/venv/lib/python3.8/site-packages/mykrobe/data/paratyphiB/paraB.probe.dtar.20230524.fa.gz;/opt/gensoft/exe/mykrobe/0.13.0/venv/lib/python3.8/site-packages/mykrobe/data/paratyphiB/paraB.probe.invA.20230426.fa.gz	kmer_count	21	Salmonella_enterica	Unknown	7	81.149	-1	NA	1	-1	NA	SARB18	SAL_IC1231AA_AS	SAL_AA9660AA	University of California, Berkeley
SARB19		Enteritidis	Enteritidis		v0.13.0	IC1230AA.fasta	/opt/gensoft/exe/mykrobe/0.13.0/venv/lib/python3.8/site-packages/mykrobe/data/paratyphiB/paraB.lineage.20230627.probes.fa.gz;/opt/gensoft/exe/mykrobe/0.13.0/venv/lib/python3.8/site-packages/mykrobe/data/paratyphiB/paraB.probe.dtar.20230524.fa.gz;/opt/gensoft/exe/mykrobe/0.13.0/venv/lib/python3.8/site-packages/mykrobe/data/paratyphiB/paraB.probe.invA.20230426.fa.gz	kmer_count	21	Salmonella_enterica	Unknown	7	89.102	-1	NA	1	-1	NA	SARB19_FB	SAL_IC1230AA_AS	SAL_AA9659AA	University of California, Berkeley
SARB21		Gallinarum	Gallinarum		v0.13.0	EA2453AA.fasta	/opt/gensoft/exe/mykrobe/0.13.0/venv/lib/python3.8/site-packages/mykrobe/data/paratyphiB/paraB.lineage.20230627.probes.fa.gz;/opt/gensoft/exe/mykrobe/0.13.0/venv/lib/python3.8/site-packages/mykrobe/data/paratyphiB/paraB.probe.dtar.20230524.fa.gz;/opt/gensoft/exe/mykrobe/0.13.0/venv/lib/python3.8/site-packages/mykrobe/data/paratyphiB/paraB.probe.invA.20230426.fa.gz	kmer_count	21	Salmonella_enterica	Unknown	7	80.756	-1	NA	1	-1	NA	SARB21	SAL_EA2453AA_AS	SAL_AA9658AA	University of California, Berkeley
SARB22	SGSC 2479	Haifa	Haifa		v0.13.0	SA2081AA.fasta	/opt/gensoft/exe/mykrobe/0.13.0/venv/lib/python3.8/site-packages/mykrobe/data/paratyphiB/paraB.lineage.20230627.probes.fa.gz;/opt/gensoft/exe/mykrobe/0.13.0/venv/lib/python3.8/site-packages/mykrobe/data/paratyphiB/paraB.probe.dtar.20230524.fa.gz;/opt/gensoft/exe/mykrobe/0.13.0/venv/lib/python3.8/site-packages/mykrobe/data/paratyphiB/paraB.probe.invA.20230426.fa.gz	kmer_count	21	Salmonella_enterica	Unknown	7	82.327	-1	NA	1	-1	NA	SARB22 SGSC 2479	SAL_SA2081AA_AS	SAL_JA3642AA	University of California, Berkeley
SARA31		Heidelberg	Heidelberg		v0.13.0	IC1644AA.fasta	/opt/gensoft/exe/mykrobe/0.13.0/venv/lib/python3.8/site-packages/mykrobe/data/paratyphiB/paraB.lineage.20230627.probes.fa.gz;/opt/gensoft/exe/mykrobe/0.13.0/venv/lib/python3.8/site-packages/mykrobe/data/paratyphiB/paraB.probe.dtar.20230524.fa.gz;/opt/gensoft/exe/mykrobe/0.13.0/venv/lib/python3.8/site-packages/mykrobe/data/paratyphiB/paraB.probe.invA.20230426.fa.gz	kmer_count	21	Salmonella_enterica	Unknown	7	95.876	-1	NA	1	-1	NA	SARA31 (Fidelma Boyd)	SAL_IC1644AA_AS	SAL_LA2112AA	M. Achtman
SARA32		Heidelberg	Heidelberg		v0.13.0	IC1656AA.fasta	/opt/gensoft/exe/mykrobe/0.13.0/venv/lib/python3.8/site-packages/mykrobe/data/paratyphiB/paraB.lineage.20230627.probes.fa.gz;/opt/gensoft/exe/mykrobe/0.13.0/venv/lib/python3.8/site-packages/mykrobe/data/paratyphiB/paraB.probe.dtar.20230524.fa.gz;/opt/gensoft/exe/mykrobe/0.13.0/venv/lib/python3.8/site-packages/mykrobe/data/paratyphiB/paraB.probe.invA.20230426.fa.gz	kmer_count	21	Salmonella_enterica	Unknown	7	95.876	-1	NA	1	-1	NA	SARA32	SAL_IC1656AA_AS	SAL_LA2436AA	M. Achtman
SARA33		Heidelberg	Heidelberg		v0.13.0	VA1227AA.fasta	/opt/gensoft/exe/mykrobe/0.13.0/venv/lib/python3.8/site-packages/mykrobe/data/paratyphiB/paraB.lineage.20230627.probes.fa.gz;/opt/gensoft/exe/mykrobe/0.13.0/venv/lib/python3.8/site-packages/mykrobe/data/paratyphiB/paraB.probe.dtar.20230524.fa.gz;/opt/gensoft/exe/mykrobe/0.13.0/venv/lib/python3.8/site-packages/mykrobe/data/paratyphiB/paraB.probe.invA.20230426.fa.gz	kmer_count	21	Salmonella_enterica	Unknown	7	95.876	-1	NA	1	-1	NA	SARA33	SAL_VA1227AA_AS	SAL_LA2596AA	M. Achtman
SARA34		Heidelberg	Heidelberg		v0.13.0	VA4596AA.fasta	/opt/gensoft/exe/mykrobe/0.13.0/venv/lib/python3.8/site-packages/mykrobe/data/paratyphiB/paraB.lineage.20230627.probes.fa.gz;/opt/gensoft/exe/mykrobe/0.13.0/venv/lib/python3.8/site-packages/mykrobe/data/paratyphiB/paraB.probe.dtar.20230524.fa.gz;/opt/gensoft/exe/mykrobe/0.13.0/venv/lib/python3.8/site-packages/mykrobe/data/paratyphiB/paraB.probe.invA.20230426.fa.gz	kmer_count	21	Salmonella_enterica	Unknown	7	95.876	-1	NA	1	-1	NA	SARA34 (Fidelma Boyd)	SAL_VA4596AA_AS	SAL_LA1932AA	M. Achtman
SARA37		Heidelberg	Heidelberg		v0.13.0	IC1657AA.fasta	/opt/gensoft/exe/mykrobe/0.13.0/venv/lib/python3.8/site-packages/mykrobe/data/paratyphiB/paraB.lineage.20230627.probes.fa.gz;/opt/gensoft/exe/mykrobe/0.13.0/venv/lib/python3.8/site-packages/mykrobe/data/paratyphiB/paraB.probe.dtar.20230524.fa.gz;/opt/gensoft/exe/mykrobe/0.13.0/venv/lib/python3.8/site-packages/mykrobe/data/paratyphiB/paraB.probe.invA.20230426.fa.gz	kmer_count	21	Salmonella_enterica	Unknown	7	95.876	-1	NA	1	-1	NA	SARA37	SAL_IC1657AA_AS	SAL_LA2450AA	M. Achtman
SARA38		Heidelberg	Heidelberg		v0.13.0	IC1715AA.fasta	/opt/gensoft/exe/mykrobe/0.13.0/venv/lib/python3.8/site-packages/mykrobe/data/paratyphiB/paraB.lineage.20230627.probes.fa.gz;/opt/gensoft/exe/mykrobe/0.13.0/venv/lib/python3.8/site-packages/mykrobe/data/paratyphiB/paraB.probe.dtar.20230524.fa.gz;/opt/gensoft/exe/mykrobe/0.13.0/venv/lib/python3.8/site-packages/mykrobe/data/paratyphiB/paraB.probe.invA.20230426.fa.gz	kmer_count	21	Salmonella_enterica	Unknown	7	95.876	-1	NA	1	-1	NA	SARA38 (Fidelma Boyd)	SAL_IC1715AA_AS	SAL_PA0097AA	M. Achtman
SARA39		Heidelberg	Heidelberg		v0.13.0	AB1307AA.fasta	/opt/gensoft/exe/mykrobe/0.13.0/venv/lib/python3.8/site-packages/mykrobe/data/paratyphiB/paraB.lineage.20230627.probes.fa.gz;/opt/gensoft/exe/mykrobe/0.13.0/venv/lib/python3.8/site-packages/mykrobe/data/paratyphiB/paraB.probe.dtar.20230524.fa.gz;/opt/gensoft/exe/mykrobe/0.13.0/venv/lib/python3.8/site-packages/mykrobe/data/paratyphiB/paraB.probe.invA.20230426.fa.gz	kmer_count	21	Salmonella_enterica	Unknown	7	95.876	-1	NA	1	-1	NA	SARA39 (Fidelma Boyd)	SAL_AB1307AA_AS	SAL_PA0100AA	M. Achtman
SARA40		Heidelberg	Heidelberg		v0.13.0	VA4425AA.fasta	/opt/gensoft/exe/mykrobe/0.13.0/venv/lib/python3.8/site-packages/mykrobe/data/paratyphiB/paraB.lineage.20230627.probes.fa.gz;/opt/gensoft/exe/mykrobe/0.13.0/venv/lib/python3.8/site-packages/mykrobe/data/paratyphiB/paraB.probe.dtar.20230524.fa.gz;/opt/gensoft/exe/mykrobe/0.13.0/venv/lib/python3.8/site-packages/mykrobe/data/paratyphiB/paraB.probe.invA.20230426.fa.gz	kmer_count	21	Salmonella_enterica	Unknown	7	95.876	-1	NA	1	-1	NA	SARA40 (Fidelma Boyd)	SAL_VA4425AA_AS	SAL_LA2127AA	M. Achtman
SARB23	SARA30	Heidelberg	Heidelberg		v0.13.0	IC1648AA.fasta	/opt/gensoft/exe/mykrobe/0.13.0/venv/lib/python3.8/site-packages/mykrobe/data/paratyphiB/paraB.lineage.20230627.probes.fa.gz;/opt/gensoft/exe/mykrobe/0.13.0/venv/lib/python3.8/site-packages/mykrobe/data/paratyphiB/paraB.probe.dtar.20230524.fa.gz;/opt/gensoft/exe/mykrobe/0.13.0/venv/lib/python3.8/site-packages/mykrobe/data/paratyphiB/paraB.probe.invA.20230426.fa.gz	kmer_count	21	Salmonella_enterica	Unknown	7	95.876	-1	NA	1	-1	NA	SARB23 (Fidelma Boyd)	SAL_IC1648AA_AS	SAL_LA2140AA	M. Achtman
SARB24	SARA36	Heidelberg	Heidelberg		v0.13.0	VA4429AA.fasta	/opt/gensoft/exe/mykrobe/0.13.0/venv/lib/python3.8/site-packages/mykrobe/data/paratyphiB/paraB.lineage.20230627.probes.fa.gz;/opt/gensoft/exe/mykrobe/0.13.0/venv/lib/python3.8/site-packages/mykrobe/data/paratyphiB/paraB.probe.dtar.20230524.fa.gz;/opt/gensoft/exe/mykrobe/0.13.0/venv/lib/python3.8/site-packages/mykrobe/data/paratyphiB/paraB.probe.invA.20230426.fa.gz	kmer_count	21	Salmonella_enterica	Unknown	7	95.876	-1	NA	1	-1	NA	SARB24 (Fidelma Boyd)	SAL_VA4429AA_AS	SAL_LA2122AA	M. Achtman
SARB25		Indiana	Indiana		v0.13.0	SA2102AA.fasta	/opt/gensoft/exe/mykrobe/0.13.0/venv/lib/python3.8/site-packages/mykrobe/data/paratyphiB/paraB.lineage.20230627.probes.fa.gz;/opt/gensoft/exe/mykrobe/0.13.0/venv/lib/python3.8/site-packages/mykrobe/data/paratyphiB/paraB.probe.dtar.20230524.fa.gz;/opt/gensoft/exe/mykrobe/0.13.0/venv/lib/python3.8/site-packages/mykrobe/data/paratyphiB/paraB.probe.invA.20230426.fa.gz	kmer_count	21	Salmonella_enterica	Unknown	7	87.629	-1	NA	1	-1	NA	SARB25 SGSC 2482	SAL_SA2102AA_AS	SAL_JA3621AA	The Wellcome Trust Sanger Institute
SARB26		Infantis	Infantis		v0.13.0	TA9647AA.fasta	/opt/gensoft/exe/mykrobe/0.13.0/venv/lib/python3.8/site-packages/mykrobe/data/paratyphiB/paraB.lineage.20230627.probes.fa.gz;/opt/gensoft/exe/mykrobe/0.13.0/venv/lib/python3.8/site-packages/mykrobe/data/paratyphiB/paraB.probe.dtar.20230524.fa.gz;/opt/gensoft/exe/mykrobe/0.13.0/venv/lib/python3.8/site-packages/mykrobe/data/paratyphiB/paraB.probe.invA.20230426.fa.gz	kmer_count	21	Salmonella_enterica	Unknown	7	94.845	-1	NA	1	-1	NA	SARB26 SGSC 2483	SAL_TA9647AA_AS	SAL_KA3697AA	The Wellcome Trust Sanger Institute
SARB27		Infantis	Infantis		v0.13.0	IC1653AA.fasta	/opt/gensoft/exe/mykrobe/0.13.0/venv/lib/python3.8/site-packages/mykrobe/data/paratyphiB/paraB.lineage.20230627.probes.fa.gz;/opt/gensoft/exe/mykrobe/0.13.0/venv/lib/python3.8/site-packages/mykrobe/data/paratyphiB/paraB.probe.dtar.20230524.fa.gz;/opt/gensoft/exe/mykrobe/0.13.0/venv/lib/python3.8/site-packages/mykrobe/data/paratyphiB/paraB.probe.invA.20230426.fa.gz	kmer_count	21	Salmonella_enterica	Unknown	7	86.451	-1	NA	1	-1	NA	SARB27 (Fidelma Boyd)	SAL_IC1653AA_AS	SAL_LA2170AA	The Wellcome Trust Sanger Institute
SARB40		Javiana	Javiana		v0.13.0	IC1650AA.fasta	/opt/gensoft/exe/mykrobe/0.13.0/venv/lib/python3.8/site-packages/mykrobe/data/paratyphiB/paraB.lineage.20230627.probes.fa.gz;/opt/gensoft/exe/mykrobe/0.13.0/venv/lib/python3.8/site-packages/mykrobe/data/paratyphiB/paraB.probe.dtar.20230524.fa.gz;/opt/gensoft/exe/mykrobe/0.13.0/venv/lib/python3.8/site-packages/mykrobe/data/paratyphiB/paraB.probe.invA.20230426.fa.gz	kmer_count	21	Salmonella_enterica	Unknown	7	86.009	-1	NA	1	-1	NA	SARB40 (Fidelma Boyd)	SAL_IC1650AA_AS	SAL_LA2160AA	The Wellcome Trust Sanger Institute
SARB41		Javiana	Javiana		v0.13.0	IC1645AA.fasta	/opt/gensoft/exe/mykrobe/0.13.0/venv/lib/python3.8/site-packages/mykrobe/data/paratyphiB/paraB.lineage.20230627.probes.fa.gz;/opt/gensoft/exe/mykrobe/0.13.0/venv/lib/python3.8/site-packages/mykrobe/data/paratyphiB/paraB.probe.dtar.20230524.fa.gz;/opt/gensoft/exe/mykrobe/0.13.0/venv/lib/python3.8/site-packages/mykrobe/data/paratyphiB/paraB.probe.invA.20230426.fa.gz	kmer_count	21	Salmonella_enterica	Unknown	7	86.009	-1	NA	1	-1	NA	SARB41 (Fidelma Boyd)	SAL_IC1645AA_AS	SAL_LA2114AA	The Wellcome Trust Sanger Institute
SARB28	SGSC 2485	Miami	Miami		v0.13.0	TA8844AA.fasta	/opt/gensoft/exe/mykrobe/0.13.0/venv/lib/python3.8/site-packages/mykrobe/data/paratyphiB/paraB.lineage.20230627.probes.fa.gz;/opt/gensoft/exe/mykrobe/0.13.0/venv/lib/python3.8/site-packages/mykrobe/data/paratyphiB/paraB.probe.dtar.20230524.fa.gz;/opt/gensoft/exe/mykrobe/0.13.0/venv/lib/python3.8/site-packages/mykrobe/data/paratyphiB/paraB.probe.invA.20230426.fa.gz	kmer_count	21	Salmonella_enterica	Unknown	7	81.885	-1	NA	1	-1	NA	SARB28 SGSC 2485	SAL_TA8844AA_AS	SAL_KA3532AA	The Wellcome Trust Sanger Institute
SARB30		Montevideo	Montevideo		v0.13.0	VA5270AA.fasta	/opt/gensoft/exe/mykrobe/0.13.0/venv/lib/python3.8/site-packages/mykrobe/data/paratyphiB/paraB.lineage.20230627.probes.fa.gz;/opt/gensoft/exe/mykrobe/0.13.0/venv/lib/python3.8/site-packages/mykrobe/data/paratyphiB/paraB.probe.dtar.20230524.fa.gz;/opt/gensoft/exe/mykrobe/0.13.0/venv/lib/python3.8/site-packages/mykrobe/data/paratyphiB/paraB.probe.invA.20230426.fa.gz	kmer_count	21	Salmonella_enterica	Unknown	7	84.389	-1	NA	1	-1	NA	SARB30 (Fidelma Boyd)	SAL_VA5270AA_AS	SAL_LA2152AA	The Wellcome Trust Sanger Institute
SARB31		Montevideo	Montevideo		v0.13.0	VA5276AA.fasta	/opt/gensoft/exe/mykrobe/0.13.0/venv/lib/python3.8/site-packages/mykrobe/data/paratyphiB/paraB.lineage.20230627.probes.fa.gz;/opt/gensoft/exe/mykrobe/0.13.0/venv/lib/python3.8/site-packages/mykrobe/data/paratyphiB/paraB.probe.dtar.20230524.fa.gz;/opt/gensoft/exe/mykrobe/0.13.0/venv/lib/python3.8/site-packages/mykrobe/data/paratyphiB/paraB.probe.invA.20230426.fa.gz	kmer_count	21	Salmonella_enterica	Unknown	7	85.714	-1	NA	1	-1	NA	SARB31 (Fidelma Boyd)	SAL_VA5276AA_AS	SAL_LA2146AA	M. Achtman
SARA71	SARB35	Muenchen	Manhattan	Discrepancy	v0.13.0	VA5274AA.fasta	/opt/gensoft/exe/mykrobe/0.13.0/venv/lib/python3.8/site-packages/mykrobe/data/paratyphiB/paraB.lineage.20230627.probes.fa.gz;/opt/gensoft/exe/mykrobe/0.13.0/venv/lib/python3.8/site-packages/mykrobe/data/paratyphiB/paraB.probe.dtar.20230524.fa.gz;/opt/gensoft/exe/mykrobe/0.13.0/venv/lib/python3.8/site-packages/mykrobe/data/paratyphiB/paraB.probe.invA.20230426.fa.gz	kmer_count	21	Salmonella_enterica	Unknown	7	88.071	-1	NA	1	-1	NA	SARA71 (Fidelma Boyd)	SAL_VA5274AA_AS	SAL_LA2148AA	M. Achtman
SARA72		Muenchen	Manhattan	Discrepancy	v0.13.0	VA4418AA.fasta	/opt/gensoft/exe/mykrobe/0.13.0/venv/lib/python3.8/site-packages/mykrobe/data/paratyphiB/paraB.lineage.20230627.probes.fa.gz;/opt/gensoft/exe/mykrobe/0.13.0/venv/lib/python3.8/site-packages/mykrobe/data/paratyphiB/paraB.probe.dtar.20230524.fa.gz;/opt/gensoft/exe/mykrobe/0.13.0/venv/lib/python3.8/site-packages/mykrobe/data/paratyphiB/paraB.probe.invA.20230426.fa.gz	kmer_count	21	Salmonella_enterica	Unknown	7	88.071	-1	NA	1	-1	NA	SARA72 (Fidelma Boyd)	SAL_VA4418AA_AS	SAL_LA2134AA	University College Cork (F. Boyd)
SARA63		Muenchen	Muenchen		v0.13.0	MA0266AA.fasta	/opt/gensoft/exe/mykrobe/0.13.0/venv/lib/python3.8/site-packages/mykrobe/data/paratyphiB/paraB.lineage.20230627.probes.fa.gz;/opt/gensoft/exe/mykrobe/0.13.0/venv/lib/python3.8/site-packages/mykrobe/data/paratyphiB/paraB.probe.dtar.20230524.fa.gz;/opt/gensoft/exe/mykrobe/0.13.0/venv/lib/python3.8/site-packages/mykrobe/data/paratyphiB/paraB.probe.invA.20230426.fa.gz	kmer_count	21	Salmonella_enterica	Unknown	7	88.071	-1	NA	1	-1	NA	SARA63	SAL_MA0266AA_AS	SAL_GA4609AA	University College Cork (F. Boyd)
SARA64		Muenchen	Muenchen		v0.13.0	MA0342AA.fasta	/opt/gensoft/exe/mykrobe/0.13.0/venv/lib/python3.8/site-packages/mykrobe/data/paratyphiB/paraB.lineage.20230627.probes.fa.gz;/opt/gensoft/exe/mykrobe/0.13.0/venv/lib/python3.8/site-packages/mykrobe/data/paratyphiB/paraB.probe.dtar.20230524.fa.gz;/opt/gensoft/exe/mykrobe/0.13.0/venv/lib/python3.8/site-packages/mykrobe/data/paratyphiB/paraB.probe.invA.20230426.fa.gz	kmer_count	21	Salmonella_enterica	Unknown	7	88.071	-1	NA	1	-1	NA	SARA64	SAL_MA0342AA_AS	SAL_GA4610AA	University College Cork (F. Boyd)
SARA65		Muenchen	Muenchen		v0.13.0	IC1355AA.fasta	/opt/gensoft/exe/mykrobe/0.13.0/venv/lib/python3.8/site-packages/mykrobe/data/paratyphiB/paraB.lineage.20230627.probes.fa.gz;/opt/gensoft/exe/mykrobe/0.13.0/venv/lib/python3.8/site-packages/mykrobe/data/paratyphiB/paraB.probe.dtar.20230524.fa.gz;/opt/gensoft/exe/mykrobe/0.13.0/venv/lib/python3.8/site-packages/mykrobe/data/paratyphiB/paraB.probe.invA.20230426.fa.gz	kmer_count	21	Salmonella_enterica	Unknown	7	88.071	-1	NA	1	-1	NA	SARA65	SAL_IC1355AA_AS	SAL_GA4611AA	University College Cork (F. Boyd)
SARA66		Muenchen	Muenchen		v0.13.0	MA1405AA.fasta	/opt/gensoft/exe/mykrobe/0.13.0/venv/lib/python3.8/site-packages/mykrobe/data/paratyphiB/paraB.lineage.20230627.probes.fa.gz;/opt/gensoft/exe/mykrobe/0.13.0/venv/lib/python3.8/site-packages/mykrobe/data/paratyphiB/paraB.probe.dtar.20230524.fa.gz;/opt/gensoft/exe/mykrobe/0.13.0/venv/lib/python3.8/site-packages/mykrobe/data/paratyphiB/paraB.probe.invA.20230426.fa.gz	kmer_count	21	Salmonella_enterica	Unknown	7	88.071	-1	NA	1	-1	NA	SARA66	SAL_MA1405AA_AS	SAL_GA5863AA	M. Achtman
SARA68		Muenchen	Muenchen		v0.13.0	WB8357AA.fasta	/opt/gensoft/exe/mykrobe/0.13.0/venv/lib/python3.8/site-packages/mykrobe/data/paratyphiB/paraB.lineage.20230627.probes.fa.gz;/opt/gensoft/exe/mykrobe/0.13.0/venv/lib/python3.8/site-packages/mykrobe/data/paratyphiB/paraB.probe.dtar.20230524.fa.gz;/opt/gensoft/exe/mykrobe/0.13.0/venv/lib/python3.8/site-packages/mykrobe/data/paratyphiB/paraB.probe.invA.20230426.fa.gz	kmer_count	21	Salmonella_enterica	Unknown	7	88.071	-1	NA	1	-1	NA	SARA68 (Fidelma Boyd)	SAL_WB8357AA_AS	SAL_BB5219AA	M. Achtman
SARA69	SARB33	Muenchen	Muenchen		v0.13.0	VA4535AA.fasta	/opt/gensoft/exe/mykrobe/0.13.0/venv/lib/python3.8/site-packages/mykrobe/data/paratyphiB/paraB.lineage.20230627.probes.fa.gz;/opt/gensoft/exe/mykrobe/0.13.0/venv/lib/python3.8/site-packages/mykrobe/data/paratyphiB/paraB.probe.dtar.20230524.fa.gz;/opt/gensoft/exe/mykrobe/0.13.0/venv/lib/python3.8/site-packages/mykrobe/data/paratyphiB/paraB.probe.invA.20230426.fa.gz	kmer_count	21	Salmonella_enterica	Unknown	7	81.149	-1	NA	1	-1	NA	SARA69 (Fidelma Boyd)	SAL_VA4535AA_AS	SAL_LA1993AA	M. Achtman
SARA70	SARB34	Muenchen	Muenchen		v0.13.0	VA4428AA.fasta	/opt/gensoft/exe/mykrobe/0.13.0/venv/lib/python3.8/site-packages/mykrobe/data/paratyphiB/paraB.lineage.20230627.probes.fa.gz;/opt/gensoft/exe/mykrobe/0.13.0/venv/lib/python3.8/site-packages/mykrobe/data/paratyphiB/paraB.probe.dtar.20230524.fa.gz;/opt/gensoft/exe/mykrobe/0.13.0/venv/lib/python3.8/site-packages/mykrobe/data/paratyphiB/paraB.probe.invA.20230426.fa.gz	kmer_count	21	Salmonella_enterica	Unknown	7	90.133	-1	NA	1	-1	NA	SARA70 (Fidelma Boyd)	SAL_VA4428AA_AS	SAL_LA2123AA	M. Achtman
SARB36		Newport	Newport		v0.13.0	IC1651AA.fasta	/opt/gensoft/exe/mykrobe/0.13.0/venv/lib/python3.8/site-packages/mykrobe/data/paratyphiB/paraB.lineage.20230627.probes.fa.gz;/opt/gensoft/exe/mykrobe/0.13.0/venv/lib/python3.8/site-packages/mykrobe/data/paratyphiB/paraB.probe.dtar.20230524.fa.gz;/opt/gensoft/exe/mykrobe/0.13.0/venv/lib/python3.8/site-packages/mykrobe/data/paratyphiB/paraB.probe.invA.20230426.fa.gz	kmer_count	21	Salmonella_enterica	Unknown	7	91.753	-1	NA	1	-1	NA	SARB36 (Fidelma Boyd)	SAL_IC1651AA_AS	SAL_LA2162AA	M. Achtman
SARB37	SGSC 2494	Newport	Newport		v0.13.0	TA0797AA.fasta	/opt/gensoft/exe/mykrobe/0.13.0/venv/lib/python3.8/site-packages/mykrobe/data/paratyphiB/paraB.lineage.20230627.probes.fa.gz;/opt/gensoft/exe/mykrobe/0.13.0/venv/lib/python3.8/site-packages/mykrobe/data/paratyphiB/paraB.probe.dtar.20230524.fa.gz;/opt/gensoft/exe/mykrobe/0.13.0/venv/lib/python3.8/site-packages/mykrobe/data/paratyphiB/paraB.probe.invA.20230426.fa.gz	kmer_count	21	Salmonella_enterica	Unknown	7	90.133	-1	NA	1	-1	NA	SARB37 SGSC 2494	SAL_TA0797AA_AS	SAL_JA6967AA	Food and Drug Administration - Center for Food Safety and Applied Nutrition (US)
SARB38		Newport	Newport		v0.13.0	IC1630AA.fasta	/opt/gensoft/exe/mykrobe/0.13.0/venv/lib/python3.8/site-packages/mykrobe/data/paratyphiB/paraB.lineage.20230627.probes.fa.gz;/opt/gensoft/exe/mykrobe/0.13.0/venv/lib/python3.8/site-packages/mykrobe/data/paratyphiB/paraB.probe.dtar.20230524.fa.gz;/opt/gensoft/exe/mykrobe/0.13.0/venv/lib/python3.8/site-packages/mykrobe/data/paratyphiB/paraB.probe.invA.20230426.fa.gz	kmer_count	21	Salmonella_enterica	Unknown	7.3	90.133	-1	NA	1	-1	NA	SARB38	SAL_IC1630AA_AS	SAL_KA8658AA	M. Achtman
SARB50		Oranienburg	Oranienburg		v0.13.0	VA5266AA.fasta	/opt/gensoft/exe/mykrobe/0.13.0/venv/lib/python3.8/site-packages/mykrobe/data/paratyphiB/paraB.lineage.20230627.probes.fa.gz;/opt/gensoft/exe/mykrobe/0.13.0/venv/lib/python3.8/site-packages/mykrobe/data/paratyphiB/paraB.probe.dtar.20230524.fa.gz;/opt/gensoft/exe/mykrobe/0.13.0/venv/lib/python3.8/site-packages/mykrobe/data/paratyphiB/paraB.probe.invA.20230426.fa.gz	kmer_count	21	Salmonella_enterica	Unknown	7	85.42	-1	NA	1	-1	NA	SARB50 (Fidelma Boyd)	SAL_VA5266AA_AS	SAL_LA2156AA	M. Achtman
SARB39		Panama	Panama		v0.13.0	VA4427AA.fasta	/opt/gensoft/exe/mykrobe/0.13.0/venv/lib/python3.8/site-packages/mykrobe/data/paratyphiB/paraB.lineage.20230627.probes.fa.gz;/opt/gensoft/exe/mykrobe/0.13.0/venv/lib/python3.8/site-packages/mykrobe/data/paratyphiB/paraB.probe.dtar.20230524.fa.gz;/opt/gensoft/exe/mykrobe/0.13.0/venv/lib/python3.8/site-packages/mykrobe/data/paratyphiB/paraB.probe.invA.20230426.fa.gz	kmer_count	21	Salmonella_enterica	Unknown	7	88.513	-1	NA	1	-1	NA	SARB39 (Fidelma Boyd)	SAL_VA4427AA_AS	SAL_LA2124AA	The Wellcome Trust Sanger Institute
ATCC 11511		Paratyphi A	Paratyphi A		v0.13.0	XA0359AA.fasta	/opt/gensoft/exe/mykrobe/0.13.0/venv/lib/python3.8/site-packages/mykrobe/data/paratyphiB/paraB.lineage.20230627.probes.fa.gz;/opt/gensoft/exe/mykrobe/0.13.0/venv/lib/python3.8/site-packages/mykrobe/data/paratyphiB/paraB.probe.dtar.20230524.fa.gz;/opt/gensoft/exe/mykrobe/0.13.0/venv/lib/python3.8/site-packages/mykrobe/data/paratyphiB/paraB.probe.invA.20230426.fa.gz	kmer_count	21	Salmonella_enterica	Unknown	7	86.598	-1	NA	1	-1	NA	ATCC 11511	SAL_XA0359AA_AS	SAL_BA8036AA	M. Achtman
ATCC 9150		Paratyphi A	Paratyphi A		v0.13.0	KA3521AA.fasta	/opt/gensoft/exe/mykrobe/0.13.0/venv/lib/python3.8/site-packages/mykrobe/data/paratyphiB/paraB.lineage.20230627.probes.fa.gz;/opt/gensoft/exe/mykrobe/0.13.0/venv/lib/python3.8/site-packages/mykrobe/data/paratyphiB/paraB.probe.dtar.20230524.fa.gz;/opt/gensoft/exe/mykrobe/0.13.0/venv/lib/python3.8/site-packages/mykrobe/data/paratyphiB/paraB.probe.invA.20230426.fa.gz	kmer_count	21	Salmonella_enterica	Unknown	7	86.598	-1	NA	1	-1	NA	ATCC 9150	SAL_KA3521AA_AS	SAL_EA9781AA	M. Achtman
SARA62	SARB47	Paratyphi B	Limete	Discrepancy also seen in SARB47	v0.13.0	VA4447AA.fasta	/opt/gensoft/exe/mykrobe/0.13.0/venv/lib/python3.8/site-packages/mykrobe/data/paratyphiB/paraB.lineage.20230627.probes.fa.gz;/opt/gensoft/exe/mykrobe/0.13.0/venv/lib/python3.8/site-packages/mykrobe/data/paratyphiB/paraB.probe.dtar.20230524.fa.gz;/opt/gensoft/exe/mykrobe/0.13.0/venv/lib/python3.8/site-packages/mykrobe/data/paratyphiB/paraB.probe.invA.20230426.fa.gz	kmer_count	21	Salmonella_enterica	Unknown	7	88.071	-1	NA	1	-1	NA	SARA62 (Fidelma Boyd)	SAL_VA4447AA_AS	SAL_LA2099AA	M. Achtman
SARA56	SARB45	Paratyphi B	Paratyphi B var. Java	MLEE Pb 4; PG 9	v0.13.0	LA4327AA.fasta	/opt/gensoft/exe/mykrobe/0.13.0/venv/lib/python3.8/site-packages/mykrobe/data/paratyphiB/paraB.lineage.20230627.probes.fa.gz;/opt/gensoft/exe/mykrobe/0.13.0/venv/lib/python3.8/site-packages/mykrobe/data/paratyphiB/paraB.probe.dtar.20230524.fa.gz;/opt/gensoft/exe/mykrobe/0.13.0/venv/lib/python3.8/site-packages/mykrobe/data/paratyphiB/paraB.probe.invA.20230426.fa.gz	kmer_count	21	Salmonella_enterica	Unknown	7	88.218	-1	NA	1	-1	NA	SARA56	SAL_LA4327AA_AS	SAL_AA9587AA	M. Achtman
SARA57	SARB46	Paratyphi B	Paratyphi B var. Java	MLEE Pb 5; PG 9	v0.13.0	IA3486AA.fasta	/opt/gensoft/exe/mykrobe/0.13.0/venv/lib/python3.8/site-packages/mykrobe/data/paratyphiB/paraB.lineage.20230627.probes.fa.gz;/opt/gensoft/exe/mykrobe/0.13.0/venv/lib/python3.8/site-packages/mykrobe/data/paratyphiB/paraB.probe.dtar.20230524.fa.gz;/opt/gensoft/exe/mykrobe/0.13.0/venv/lib/python3.8/site-packages/mykrobe/data/paratyphiB/paraB.probe.invA.20230426.fa.gz	kmer_count	21	Salmonella_enterica	Unknown	7	97.938	-1	NA	1	-1	NA	SARA57	SAL_IA3486AA_AS	SAL_AA9577AA	Food and Drug Administration - Center for Food Safety and Applied Nutrition (US)
SARA58		Paratyphi B	Paratyphi B var. Java	MLEE Pb 5a; PG 9	v0.13.0	IA3485AA.fasta	/opt/gensoft/exe/mykrobe/0.13.0/venv/lib/python3.8/site-packages/mykrobe/data/paratyphiB/paraB.lineage.20230627.probes.fa.gz;/opt/gensoft/exe/mykrobe/0.13.0/venv/lib/python3.8/site-packages/mykrobe/data/paratyphiB/paraB.probe.dtar.20230524.fa.gz;/opt/gensoft/exe/mykrobe/0.13.0/venv/lib/python3.8/site-packages/mykrobe/data/paratyphiB/paraB.probe.invA.20230426.fa.gz	kmer_count	21	Salmonella_enterica	Unknown	7	97.938	-1	NA	1	-1	NA	SARA58	SAL_IA3485AA_AS	SAL_AA9576AA	M. Achtman
SARA59		Paratyphi B	Paratyphi B var. Java	MLEE Pb 5b; PG 9	v0.13.0	IA5472AA.fasta	/opt/gensoft/exe/mykrobe/0.13.0/venv/lib/python3.8/site-packages/mykrobe/data/paratyphiB/paraB.lineage.20230627.probes.fa.gz;/opt/gensoft/exe/mykrobe/0.13.0/venv/lib/python3.8/site-packages/mykrobe/data/paratyphiB/paraB.probe.dtar.20230524.fa.gz;/opt/gensoft/exe/mykrobe/0.13.0/venv/lib/python3.8/site-packages/mykrobe/data/paratyphiB/paraB.probe.invA.20230426.fa.gz	kmer_count	21	Salmonella_enterica	Unknown	7	97.938	-1	NA	1	-1	NA	SARA59	SAL_IA5472AA_AS	SAL_AA9575AA	University College Cork (F. Boyd)
SARA60		Paratyphi B	Paratyphi B var. Java	MLEE Pb 5c; PG 9	v0.13.0	LA4322AA.fasta	/opt/gensoft/exe/mykrobe/0.13.0/venv/lib/python3.8/site-packages/mykrobe/data/paratyphiB/paraB.lineage.20230627.probes.fa.gz;/opt/gensoft/exe/mykrobe/0.13.0/venv/lib/python3.8/site-packages/mykrobe/data/paratyphiB/paraB.probe.dtar.20230524.fa.gz;/opt/gensoft/exe/mykrobe/0.13.0/venv/lib/python3.8/site-packages/mykrobe/data/paratyphiB/paraB.probe.invA.20230426.fa.gz	kmer_count	21	Salmonella_enterica	Unknown	7	97.938	-1	NA	1	-1	NA	SARA60	SAL_LA4322AA_AS	SAL_AA9565AA	M. Achtman
SARA61		Paratyphi B	Agona	Discrepancy	v0.13.0	VA5458AA.fasta	/opt/gensoft/exe/mykrobe/0.13.0/venv/lib/python3.8/site-packages/mykrobe/data/paratyphiB/paraB.lineage.20230627.probes.fa.gz;/opt/gensoft/exe/mykrobe/0.13.0/venv/lib/python3.8/site-packages/mykrobe/data/paratyphiB/paraB.probe.dtar.20230524.fa.gz;/opt/gensoft/exe/mykrobe/0.13.0/venv/lib/python3.8/site-packages/mykrobe/data/paratyphiB/paraB.probe.invA.20230426.fa.gz	kmer_count	21	Salmonella_enterica	Unknown	7.3	87.04	-1	NA	1	-1	NA	SARA61_FB_1	SAL_VA5458AA_AS	SAL_LA4035AA	M. Achtman
SARA47		Paratyphi B	Paratyphi B var. Java	MLEE Pb 2; phylogroup (PG) 4	v0.13.0	LA0452AA.fasta	/opt/gensoft/exe/mykrobe/0.13.0/venv/lib/python3.8/site-packages/mykrobe/data/paratyphiB/paraB.lineage.20230627.probes.fa.gz;/opt/gensoft/exe/mykrobe/0.13.0/venv/lib/python3.8/site-packages/mykrobe/data/paratyphiB/paraB.probe.dtar.20230524.fa.gz;/opt/gensoft/exe/mykrobe/0.13.0/venv/lib/python3.8/site-packages/mykrobe/data/paratyphiB/paraB.probe.invA.20230426.fa.gz	kmer_count	21	Salmonella_enterica	Unknown	Unknown	98.969	-1	-1	1	-1	-1	SARA47_FB_1	SAL_LA0452AA_AS	SAL_FA0685AA	M. Achtman
SARA55		Paratyphi B	Paratyphi B var. Java	MLEE Pb 3a; PG2	v0.13.0	LA0447AA.fasta	/opt/gensoft/exe/mykrobe/0.13.0/venv/lib/python3.8/site-packages/mykrobe/data/paratyphiB/paraB.lineage.20230627.probes.fa.gz;/opt/gensoft/exe/mykrobe/0.13.0/venv/lib/python3.8/site-packages/mykrobe/data/paratyphiB/paraB.probe.dtar.20230524.fa.gz;/opt/gensoft/exe/mykrobe/0.13.0/venv/lib/python3.8/site-packages/mykrobe/data/paratyphiB/paraB.probe.invA.20230426.fa.gz	kmer_count	21	Salmonella_enterica	Unknown	Unknown	98.969	-1	-1	1	-1	-1	SARA55_FB_1	SAL_LA0447AA_AS	SAL_FA0690AA	University of California at Davis 100K Pathogen Genome Project
SARB44	SGSC 2501; SARA50	Paratyphi B	Paratyphi B var. Java	MLEE Pb 3; PG2	v0.13.0	VA8884AA.fasta	/opt/gensoft/exe/mykrobe/0.13.0/venv/lib/python3.8/site-packages/mykrobe/data/paratyphiB/paraB.lineage.20230627.probes.fa.gz;/opt/gensoft/exe/mykrobe/0.13.0/venv/lib/python3.8/site-packages/mykrobe/data/paratyphiB/paraB.probe.dtar.20230524.fa.gz;/opt/gensoft/exe/mykrobe/0.13.0/venv/lib/python3.8/site-packages/mykrobe/data/paratyphiB/paraB.probe.invA.20230426.fa.gz	kmer_count	21	Salmonella_enterica	Unknown	Unknown	98.969	-1	-1	1	-1	-1	SARB44 SGSC 2501	SAL_VA8884AA_AS	SAL_LA7579AA	F. Boyd
SARB48	RKS4587, IP33K	Paratyphi C	Paratyphi C		v0.13.0	JA4450AA.fasta	/opt/gensoft/exe/mykrobe/0.13.0/venv/lib/python3.8/site-packages/mykrobe/data/paratyphiB/paraB.lineage.20230627.probes.fa.gz;/opt/gensoft/exe/mykrobe/0.13.0/venv/lib/python3.8/site-packages/mykrobe/data/paratyphiB/paraB.probe.dtar.20230524.fa.gz;/opt/gensoft/exe/mykrobe/0.13.0/venv/lib/python3.8/site-packages/mykrobe/data/paratyphiB/paraB.probe.invA.20230426.fa.gz	kmer_count	21	Salmonella_enterica	Unknown	7	82.032	-1	NA	1	-1	NA	SARB48 / RKS4587 / IP33K	SAL_JA4450AA_AS	SAL_DA4523AA	University College Cork (F. Boyd)
SARB49	RKS4594, IP2/88	Paratyphi C	Paratyphi C		v0.13.0	KA3519AA.fasta	/opt/gensoft/exe/mykrobe/0.13.0/venv/lib/python3.8/site-packages/mykrobe/data/paratyphiB/paraB.lineage.20230627.probes.fa.gz;/opt/gensoft/exe/mykrobe/0.13.0/venv/lib/python3.8/site-packages/mykrobe/data/paratyphiB/paraB.probe.dtar.20230524.fa.gz;/opt/gensoft/exe/mykrobe/0.13.0/venv/lib/python3.8/site-packages/mykrobe/data/paratyphiB/paraB.probe.invA.20230426.fa.gz	kmer_count	21	Salmonella_enterica	Unknown	7	82.032	-1	NA	1	-1	NA	SARB49 / RKS4594 / IP2/88	SAL_KA3519AA_AS	SAL_EA9779AA	M. Achtman
SARB51	SGSC 2508	Pullorum	Gallinarum var. Pullorum		v0.13.0	TA8783AA.fasta	/opt/gensoft/exe/mykrobe/0.13.0/venv/lib/python3.8/site-packages/mykrobe/data/paratyphiB/paraB.lineage.20230627.probes.fa.gz;/opt/gensoft/exe/mykrobe/0.13.0/venv/lib/python3.8/site-packages/mykrobe/data/paratyphiB/paraB.probe.dtar.20230524.fa.gz;/opt/gensoft/exe/mykrobe/0.13.0/venv/lib/python3.8/site-packages/mykrobe/data/paratyphiB/paraB.probe.invA.20230426.fa.gz	kmer_count	21	Salmonella_enterica	Unknown	7	81.149	-1	NA	1	-1	NA	SARB51 SGSC 2508	SAL_TA8783AA_AS	SAL_KA3529AA	The Wellcome Trust Sanger Institute
SARB52		Pullorum	Gallinarum var. Pullorum		v0.13.0	IC1631AA.fasta	/opt/gensoft/exe/mykrobe/0.13.0/venv/lib/python3.8/site-packages/mykrobe/data/paratyphiB/paraB.lineage.20230627.probes.fa.gz;/opt/gensoft/exe/mykrobe/0.13.0/venv/lib/python3.8/site-packages/mykrobe/data/paratyphiB/paraB.probe.dtar.20230524.fa.gz;/opt/gensoft/exe/mykrobe/0.13.0/venv/lib/python3.8/site-packages/mykrobe/data/paratyphiB/paraB.probe.invA.20230426.fa.gz	kmer_count	21	Salmonella_enterica	Unknown	7	81.149	-1	NA	1	-1	NA	SARB52 (Steffen Porwollik)	SAL_IC1631AA_AS	SAL_KA8664AA	FDA Center for Food Safety and Applied Nutrition
SARA24	SARB55	Saintpaul	Saintpaul		v0.13.0	VA5286AA.fasta	/opt/gensoft/exe/mykrobe/0.13.0/venv/lib/python3.8/site-packages/mykrobe/data/paratyphiB/paraB.lineage.20230627.probes.fa.gz;/opt/gensoft/exe/mykrobe/0.13.0/venv/lib/python3.8/site-packages/mykrobe/data/paratyphiB/paraB.probe.dtar.20230524.fa.gz;/opt/gensoft/exe/mykrobe/0.13.0/venv/lib/python3.8/site-packages/mykrobe/data/paratyphiB/paraB.probe.invA.20230426.fa.gz	kmer_count	21	Salmonella_enterica	Unknown	7	82.327	-1	NA	1	-1	NA	SARA24 (Fidelma Boyd)	SAL_VA5286AA_AS	SAL_LA2120AA	M. Achtman
SARA25		Saintpaul	Saintpaul		v0.13.0	VA4435AA.fasta	/opt/gensoft/exe/mykrobe/0.13.0/venv/lib/python3.8/site-packages/mykrobe/data/paratyphiB/paraB.lineage.20230627.probes.fa.gz;/opt/gensoft/exe/mykrobe/0.13.0/venv/lib/python3.8/site-packages/mykrobe/data/paratyphiB/paraB.probe.dtar.20230524.fa.gz;/opt/gensoft/exe/mykrobe/0.13.0/venv/lib/python3.8/site-packages/mykrobe/data/paratyphiB/paraB.probe.invA.20230426.fa.gz	kmer_count	21	Salmonella_enterica	Unknown	7	82.327	-1	NA	1	-1	NA	SARA25 (Fidelma Boyd)	SAL_VA4435AA_AS	SAL_LA2111AA	M. Achtman
SARB56	SARA29	Saintpaul	Saintpaul		v0.13.0	VA5288AA.fasta	/opt/gensoft/exe/mykrobe/0.13.0/venv/lib/python3.8/site-packages/mykrobe/data/paratyphiB/paraB.lineage.20230627.probes.fa.gz;/opt/gensoft/exe/mykrobe/0.13.0/venv/lib/python3.8/site-packages/mykrobe/data/paratyphiB/paraB.probe.dtar.20230524.fa.gz;/opt/gensoft/exe/mykrobe/0.13.0/venv/lib/python3.8/site-packages/mykrobe/data/paratyphiB/paraB.probe.invA.20230426.fa.gz	kmer_count	21	Salmonella_enterica	Unknown	7	95.876	-1	NA	1	-1	NA	SARB56 (Fidelma Boyd)	SAL_VA5288AA_AS	SAL_LA2118AA	Food and Drug Administration - Center for Food Safety and Applied Nutrition (US)
SARB59		Senftenberg	Senftenberg		v0.13.0	IC1652AA.fasta	/opt/gensoft/exe/mykrobe/0.13.0/venv/lib/python3.8/site-packages/mykrobe/data/paratyphiB/paraB.lineage.20230627.probes.fa.gz;/opt/gensoft/exe/mykrobe/0.13.0/venv/lib/python3.8/site-packages/mykrobe/data/paratyphiB/paraB.probe.dtar.20230524.fa.gz;/opt/gensoft/exe/mykrobe/0.13.0/venv/lib/python3.8/site-packages/mykrobe/data/paratyphiB/paraB.probe.invA.20230426.fa.gz	kmer_count	21	Salmonella_enterica	Unknown	7.3	83.947	-1	NA	1	-1	NA	SARB59 (Fidelma Boyd)	SAL_IC1652AA_AS	SAL_LA2165AA	Food and Drug Administration - Center for Food Safety and Applied Nutrition (US)
SARB60		Stanley	Stanley		v0.13.0	IC1654AA.fasta	/opt/gensoft/exe/mykrobe/0.13.0/venv/lib/python3.8/site-packages/mykrobe/data/paratyphiB/paraB.lineage.20230627.probes.fa.gz;/opt/gensoft/exe/mykrobe/0.13.0/venv/lib/python3.8/site-packages/mykrobe/data/paratyphiB/paraB.probe.dtar.20230524.fa.gz;/opt/gensoft/exe/mykrobe/0.13.0/venv/lib/python3.8/site-packages/mykrobe/data/paratyphiB/paraB.probe.invA.20230426.fa.gz	kmer_count	21	Salmonella_enterica	Unknown	7;8	90.133	-1	NA	1	-1	NA	SARB60 (Fidelma Boyd)	SAL_IC1654AA_AS	SAL_LA2173AA	M. Achtman
SARB61		Stanleyville	Stanleyville		v0.13.0	VA1231AA.fasta	/opt/gensoft/exe/mykrobe/0.13.0/venv/lib/python3.8/site-packages/mykrobe/data/paratyphiB/paraB.lineage.20230627.probes.fa.gz;/opt/gensoft/exe/mykrobe/0.13.0/venv/lib/python3.8/site-packages/mykrobe/data/paratyphiB/paraB.probe.dtar.20230524.fa.gz;/opt/gensoft/exe/mykrobe/0.13.0/venv/lib/python3.8/site-packages/mykrobe/data/paratyphiB/paraB.probe.invA.20230426.fa.gz	kmer_count	21	Salmonella_enterica	Unknown	7	84.536	-1	NA	1	-1	NA	SARB61 (Fidelma Boyd)	SAL_VA1231AA_AS	SAL_LA2581AA	Food and Drug Administration - Center for Food Safety and Applied Nutrition (US)
SARB62		Thompson	Thompson		v0.13.0	VA5268AA.fasta	/opt/gensoft/exe/mykrobe/0.13.0/venv/lib/python3.8/site-packages/mykrobe/data/paratyphiB/paraB.lineage.20230627.probes.fa.gz;/opt/gensoft/exe/mykrobe/0.13.0/venv/lib/python3.8/site-packages/mykrobe/data/paratyphiB/paraB.probe.dtar.20230524.fa.gz;/opt/gensoft/exe/mykrobe/0.13.0/venv/lib/python3.8/site-packages/mykrobe/data/paratyphiB/paraB.probe.invA.20230426.fa.gz	kmer_count	21	Salmonella_enterica	Unknown	7	86.598	-1	NA	1	-1	NA	SARB62 (Fidelma Boyd)	SAL_VA5268AA_AS	SAL_LA2154AA	M. Achtman
SARB63	SGSC 2520	Typhi	Typhi		v0.13.0	MB1307AA.fasta	/opt/gensoft/exe/mykrobe/0.13.0/venv/lib/python3.8/site-packages/mykrobe/data/paratyphiB/paraB.lineage.20230627.probes.fa.gz;/opt/gensoft/exe/mykrobe/0.13.0/venv/lib/python3.8/site-packages/mykrobe/data/paratyphiB/paraB.probe.dtar.20230524.fa.gz;/opt/gensoft/exe/mykrobe/0.13.0/venv/lib/python3.8/site-packages/mykrobe/data/paratyphiB/paraB.probe.invA.20230426.fa.gz	kmer_count	21	Salmonella_enterica	Unknown	7	85.567	-1	NA	1	-1	NA	SARB63 / SGSC 2520	SAL_MB1307AA_AS	SAL_WA9361AA	M. Achtman
SARB64	SGSC 2521	Typhi	Typhi		v0.13.0	LA7597AA.fasta	/opt/gensoft/exe/mykrobe/0.13.0/venv/lib/python3.8/site-packages/mykrobe/data/paratyphiB/paraB.lineage.20230627.probes.fa.gz;/opt/gensoft/exe/mykrobe/0.13.0/venv/lib/python3.8/site-packages/mykrobe/data/paratyphiB/paraB.probe.dtar.20230524.fa.gz;/opt/gensoft/exe/mykrobe/0.13.0/venv/lib/python3.8/site-packages/mykrobe/data/paratyphiB/paraB.probe.invA.20230426.fa.gz	kmer_count	21	Salmonella_enterica	Unknown	7	88.071	-1	NA	1	-1	NA	SARB64 / SGSC 2521	SAL_LA7597AA_AS	SAL_GA1794AA	M. Achtman
SARA1	SARB65	Typhimurium	Typhimurium		v0.13.0	MC9474AA.fasta	/opt/gensoft/exe/mykrobe/0.13.0/venv/lib/python3.8/site-packages/mykrobe/data/paratyphiB/paraB.lineage.20230627.probes.fa.gz;/opt/gensoft/exe/mykrobe/0.13.0/venv/lib/python3.8/site-packages/mykrobe/data/paratyphiB/paraB.probe.dtar.20230524.fa.gz;/opt/gensoft/exe/mykrobe/0.13.0/venv/lib/python3.8/site-packages/mykrobe/data/paratyphiB/paraB.probe.invA.20230426.fa.gz	kmer_count	21	Salmonella_enterica	Unknown	7	82.327	-1	NA	1	-1	NA	SARA1	SAL_MC9474AA_AS	SAL_FB9132AA	US Food and Drug Administration
SARA2		Typhimurium	Typhimurium		v0.13.0	MC9475AA.fasta	/opt/gensoft/exe/mykrobe/0.13.0/venv/lib/python3.8/site-packages/mykrobe/data/paratyphiB/paraB.lineage.20230627.probes.fa.gz;/opt/gensoft/exe/mykrobe/0.13.0/venv/lib/python3.8/site-packages/mykrobe/data/paratyphiB/paraB.probe.dtar.20230524.fa.gz;/opt/gensoft/exe/mykrobe/0.13.0/venv/lib/python3.8/site-packages/mykrobe/data/paratyphiB/paraB.probe.invA.20230426.fa.gz	kmer_count	21	Salmonella_enterica	Unknown	7	82.327	-1	NA	1	-1	NA	SARA2	SAL_MC9475AA_AS	SAL_FB9131AA	M. Achtman
SARA3		Typhimurium	Typhimurium		v0.13.0	MC9486AA.fasta	/opt/gensoft/exe/mykrobe/0.13.0/venv/lib/python3.8/site-packages/mykrobe/data/paratyphiB/paraB.lineage.20230627.probes.fa.gz;/opt/gensoft/exe/mykrobe/0.13.0/venv/lib/python3.8/site-packages/mykrobe/data/paratyphiB/paraB.probe.dtar.20230524.fa.gz;/opt/gensoft/exe/mykrobe/0.13.0/venv/lib/python3.8/site-packages/mykrobe/data/paratyphiB/paraB.probe.invA.20230426.fa.gz	kmer_count	21	Salmonella_enterica	Unknown	7	82.327	-1	NA	1	-1	NA	SARA3	SAL_MC9486AA_AS	SAL_FB9120AA	M. Achtman
SARA4		Typhimurium	Typhimurium		v0.13.0	MC9488AA.fasta	/opt/gensoft/exe/mykrobe/0.13.0/venv/lib/python3.8/site-packages/mykrobe/data/paratyphiB/paraB.lineage.20230627.probes.fa.gz;/opt/gensoft/exe/mykrobe/0.13.0/venv/lib/python3.8/site-packages/mykrobe/data/paratyphiB/paraB.probe.dtar.20230524.fa.gz;/opt/gensoft/exe/mykrobe/0.13.0/venv/lib/python3.8/site-packages/mykrobe/data/paratyphiB/paraB.probe.invA.20230426.fa.gz	kmer_count	21	Salmonella_enterica	Unknown	7	81.738	-1	NA	1	-1	NA	SARA4	SAL_MC9488AA_AS	SAL_FB9118AA	M. Achtman
SARA5		Typhimurium	Typhimurium		v0.13.0	MC9489AA.fasta	/opt/gensoft/exe/mykrobe/0.13.0/venv/lib/python3.8/site-packages/mykrobe/data/paratyphiB/paraB.lineage.20230627.probes.fa.gz;/opt/gensoft/exe/mykrobe/0.13.0/venv/lib/python3.8/site-packages/mykrobe/data/paratyphiB/paraB.probe.dtar.20230524.fa.gz;/opt/gensoft/exe/mykrobe/0.13.0/venv/lib/python3.8/site-packages/mykrobe/data/paratyphiB/paraB.probe.invA.20230426.fa.gz	kmer_count	21	Salmonella_enterica	Unknown	7	82.327	-1	NA	1	-1	NA	SARA5	SAL_MC9489AA_AS	SAL_FB9117AA	M. Achtman
SARA6		Typhimurium	Typhimurium		v0.13.0	MC9490AA.fasta	/opt/gensoft/exe/mykrobe/0.13.0/venv/lib/python3.8/site-packages/mykrobe/data/paratyphiB/paraB.lineage.20230627.probes.fa.gz;/opt/gensoft/exe/mykrobe/0.13.0/venv/lib/python3.8/site-packages/mykrobe/data/paratyphiB/paraB.probe.dtar.20230524.fa.gz;/opt/gensoft/exe/mykrobe/0.13.0/venv/lib/python3.8/site-packages/mykrobe/data/paratyphiB/paraB.probe.invA.20230426.fa.gz	kmer_count	21	Salmonella_enterica	Unknown	7	82.327	-1	NA	1	-1	NA	SARA6	SAL_MC9490AA_AS	SAL_FB9116AA	FDA Center for Food Safety and Applied Nutrition
SARA7		Typhimurium	Typhimurium		v0.13.0	MC9491AA.fasta	/opt/gensoft/exe/mykrobe/0.13.0/venv/lib/python3.8/site-packages/mykrobe/data/paratyphiB/paraB.lineage.20230627.probes.fa.gz;/opt/gensoft/exe/mykrobe/0.13.0/venv/lib/python3.8/site-packages/mykrobe/data/paratyphiB/paraB.probe.dtar.20230524.fa.gz;/opt/gensoft/exe/mykrobe/0.13.0/venv/lib/python3.8/site-packages/mykrobe/data/paratyphiB/paraB.probe.invA.20230426.fa.gz	kmer_count	21	Salmonella_enterica	Unknown	7	82.327	-1	NA	1	-1	NA	SARA7	SAL_MC9491AA_AS	SAL_FB9115AA	Ken Sanderson
SARA8		Typhimurium	Typhimurium		v0.13.0	MC9492AA.fasta	/opt/gensoft/exe/mykrobe/0.13.0/venv/lib/python3.8/site-packages/mykrobe/data/paratyphiB/paraB.lineage.20230627.probes.fa.gz;/opt/gensoft/exe/mykrobe/0.13.0/venv/lib/python3.8/site-packages/mykrobe/data/paratyphiB/paraB.probe.dtar.20230524.fa.gz;/opt/gensoft/exe/mykrobe/0.13.0/venv/lib/python3.8/site-packages/mykrobe/data/paratyphiB/paraB.probe.invA.20230426.fa.gz	kmer_count	21	Salmonella_enterica	Unknown	7	82.327	-1	NA	1	-1	NA	SARA8	SAL_MC9492AA_AS	SAL_FB9114AA	Ken Sanderson
SARA9	SARB66	Typhimurium	Typhimurium		v0.13.0	MC9493AA.fasta	/opt/gensoft/exe/mykrobe/0.13.0/venv/lib/python3.8/site-packages/mykrobe/data/paratyphiB/paraB.lineage.20230627.probes.fa.gz;/opt/gensoft/exe/mykrobe/0.13.0/venv/lib/python3.8/site-packages/mykrobe/data/paratyphiB/paraB.probe.dtar.20230524.fa.gz;/opt/gensoft/exe/mykrobe/0.13.0/venv/lib/python3.8/site-packages/mykrobe/data/paratyphiB/paraB.probe.invA.20230426.fa.gz	kmer_count	21	Salmonella_enterica	Unknown	7	82.327	-1	NA	1	-1	NA	SARA9	SAL_MC9493AA_AS	SAL_FB9113AA	M. Achtman
SARA10		Typhimurium	Typhimurium		v0.13.0	MC9494AA.fasta	/opt/gensoft/exe/mykrobe/0.13.0/venv/lib/python3.8/site-packages/mykrobe/data/paratyphiB/paraB.lineage.20230627.probes.fa.gz;/opt/gensoft/exe/mykrobe/0.13.0/venv/lib/python3.8/site-packages/mykrobe/data/paratyphiB/paraB.probe.dtar.20230524.fa.gz;/opt/gensoft/exe/mykrobe/0.13.0/venv/lib/python3.8/site-packages/mykrobe/data/paratyphiB/paraB.probe.invA.20230426.fa.gz	kmer_count	21	Salmonella_enterica	Unknown	7	80.265	-1	NA	1	-1	NA	SARA10	SAL_MC9494AA_AS	SAL_FB9112AA	Food and Drug Administration - Center for Food Safety and Applied Nutrition (US)
SARA11		Typhimurium	Typhimurium		v0.13.0	MC9476AA.fasta	/opt/gensoft/exe/mykrobe/0.13.0/venv/lib/python3.8/site-packages/mykrobe/data/paratyphiB/paraB.lineage.20230627.probes.fa.gz;/opt/gensoft/exe/mykrobe/0.13.0/venv/lib/python3.8/site-packages/mykrobe/data/paratyphiB/paraB.probe.dtar.20230524.fa.gz;/opt/gensoft/exe/mykrobe/0.13.0/venv/lib/python3.8/site-packages/mykrobe/data/paratyphiB/paraB.probe.invA.20230426.fa.gz	kmer_count	21	Salmonella_enterica	Unknown	7	82.327	-1	NA	1	-1	NA	SARA11	SAL_MC9476AA_AS	SAL_FB9130AA	M. Achtman
SARA12		Typhimurium	Typhimurium		v0.13.0	MC9477AA.fasta	/opt/gensoft/exe/mykrobe/0.13.0/venv/lib/python3.8/site-packages/mykrobe/data/paratyphiB/paraB.lineage.20230627.probes.fa.gz;/opt/gensoft/exe/mykrobe/0.13.0/venv/lib/python3.8/site-packages/mykrobe/data/paratyphiB/paraB.probe.dtar.20230524.fa.gz;/opt/gensoft/exe/mykrobe/0.13.0/venv/lib/python3.8/site-packages/mykrobe/data/paratyphiB/paraB.probe.invA.20230426.fa.gz	kmer_count	21	Salmonella_enterica	Unknown	7	82.327	-1	NA	1	-1	NA	SARA12	SAL_MC9477AA_AS	SAL_FB9129AA	M. Achtman
SARA13	SARB67	Typhimurium	Typhimurium		v0.13.0	MC9478AA.fasta	/opt/gensoft/exe/mykrobe/0.13.0/venv/lib/python3.8/site-packages/mykrobe/data/paratyphiB/paraB.lineage.20230627.probes.fa.gz;/opt/gensoft/exe/mykrobe/0.13.0/venv/lib/python3.8/site-packages/mykrobe/data/paratyphiB/paraB.probe.dtar.20230524.fa.gz;/opt/gensoft/exe/mykrobe/0.13.0/venv/lib/python3.8/site-packages/mykrobe/data/paratyphiB/paraB.probe.invA.20230426.fa.gz	kmer_count	21	Salmonella_enterica	Unknown	7	82.327	-1	NA	1	-1	NA	SARA13	SAL_MC9478AA_AS	SAL_FB9128AA	M. Achtman
SARA14		Typhimurium	Typhimurium		v0.13.0	MC9479AA.fasta	/opt/gensoft/exe/mykrobe/0.13.0/venv/lib/python3.8/site-packages/mykrobe/data/paratyphiB/paraB.lineage.20230627.probes.fa.gz;/opt/gensoft/exe/mykrobe/0.13.0/venv/lib/python3.8/site-packages/mykrobe/data/paratyphiB/paraB.probe.dtar.20230524.fa.gz;/opt/gensoft/exe/mykrobe/0.13.0/venv/lib/python3.8/site-packages/mykrobe/data/paratyphiB/paraB.probe.invA.20230426.fa.gz	kmer_count	21	Salmonella_enterica	Unknown	7	82.327	-1	NA	1	-1	NA	SARA14	SAL_MC9479AA_AS	SAL_FB9127AA	M. Achtman
SARA15		Typhimurium	Typhimurium		v0.13.0	MC9480AA.fasta	/opt/gensoft/exe/mykrobe/0.13.0/venv/lib/python3.8/site-packages/mykrobe/data/paratyphiB/paraB.lineage.20230627.probes.fa.gz;/opt/gensoft/exe/mykrobe/0.13.0/venv/lib/python3.8/site-packages/mykrobe/data/paratyphiB/paraB.probe.dtar.20230524.fa.gz;/opt/gensoft/exe/mykrobe/0.13.0/venv/lib/python3.8/site-packages/mykrobe/data/paratyphiB/paraB.probe.invA.20230426.fa.gz	kmer_count	21	Salmonella_enterica	Unknown	7	82.327	-1	NA	1	-1	NA	SARA15	SAL_MC9480AA_AS	SAL_FB9126AA	M. Achtman
SARA16		Typhimurium	Typhimurium		v0.13.0	MC9481AA.fasta	/opt/gensoft/exe/mykrobe/0.13.0/venv/lib/python3.8/site-packages/mykrobe/data/paratyphiB/paraB.lineage.20230627.probes.fa.gz;/opt/gensoft/exe/mykrobe/0.13.0/venv/lib/python3.8/site-packages/mykrobe/data/paratyphiB/paraB.probe.dtar.20230524.fa.gz;/opt/gensoft/exe/mykrobe/0.13.0/venv/lib/python3.8/site-packages/mykrobe/data/paratyphiB/paraB.probe.invA.20230426.fa.gz	kmer_count	21	Salmonella_enterica	Unknown	7	82.327	-1	NA	1	-1	NA	SARA16	SAL_MC9481AA_AS	SAL_FB9125AA	M. Achtman
SARA17		Typhimurium	Typhimurium		v0.13.0	MC9482AA.fasta	/opt/gensoft/exe/mykrobe/0.13.0/venv/lib/python3.8/site-packages/mykrobe/data/paratyphiB/paraB.lineage.20230627.probes.fa.gz;/opt/gensoft/exe/mykrobe/0.13.0/venv/lib/python3.8/site-packages/mykrobe/data/paratyphiB/paraB.probe.dtar.20230524.fa.gz;/opt/gensoft/exe/mykrobe/0.13.0/venv/lib/python3.8/site-packages/mykrobe/data/paratyphiB/paraB.probe.invA.20230426.fa.gz	kmer_count	21	Salmonella_enterica	Unknown	7	82.327	-1	NA	1	-1	NA	SARA17	SAL_MC9482AA_AS	SAL_FB9124AA	US Food and Drug Administration
SARA18		Typhimurium	Typhimurium		v0.13.0	MC9483AA.fasta	/opt/gensoft/exe/mykrobe/0.13.0/venv/lib/python3.8/site-packages/mykrobe/data/paratyphiB/paraB.lineage.20230627.probes.fa.gz;/opt/gensoft/exe/mykrobe/0.13.0/venv/lib/python3.8/site-packages/mykrobe/data/paratyphiB/paraB.probe.dtar.20230524.fa.gz;/opt/gensoft/exe/mykrobe/0.13.0/venv/lib/python3.8/site-packages/mykrobe/data/paratyphiB/paraB.probe.invA.20230426.fa.gz	kmer_count	21	Salmonella_enterica	Unknown	7	82.327	-1	NA	1	-1	NA	SARA18	SAL_MC9483AA_AS	SAL_FB9123AA	University of California at Davis 100K Pathogen Genome Project
SARA19		Typhimurium	Typhimurium		v0.13.0	MC9484AA.fasta	/opt/gensoft/exe/mykrobe/0.13.0/venv/lib/python3.8/site-packages/mykrobe/data/paratyphiB/paraB.lineage.20230627.probes.fa.gz;/opt/gensoft/exe/mykrobe/0.13.0/venv/lib/python3.8/site-packages/mykrobe/data/paratyphiB/paraB.probe.dtar.20230524.fa.gz;/opt/gensoft/exe/mykrobe/0.13.0/venv/lib/python3.8/site-packages/mykrobe/data/paratyphiB/paraB.probe.invA.20230426.fa.gz	kmer_count	21	Salmonella_enterica	Unknown	7	82.327	-1	NA	1	-1	NA	SARA19	SAL_MC9484AA_AS	SAL_FB9122AA	Ken Sanderson
SARA20		Typhimurium	Typhimurium		v0.13.0	MC9485AA.fasta	/opt/gensoft/exe/mykrobe/0.13.0/venv/lib/python3.8/site-packages/mykrobe/data/paratyphiB/paraB.lineage.20230627.probes.fa.gz;/opt/gensoft/exe/mykrobe/0.13.0/venv/lib/python3.8/site-packages/mykrobe/data/paratyphiB/paraB.probe.dtar.20230524.fa.gz;/opt/gensoft/exe/mykrobe/0.13.0/venv/lib/python3.8/site-packages/mykrobe/data/paratyphiB/paraB.probe.invA.20230426.fa.gz	kmer_count	21	Salmonella_enterica	Unknown	7	82.327	-1	NA	1	-1	NA	SARA20	SAL_MC9485AA_AS	SAL_FB9121AA	M. Achtman
SARA21	SARB68	Typhimurium	Typhimurium		v0.13.0	MC9487AA.fasta	/opt/gensoft/exe/mykrobe/0.13.0/venv/lib/python3.8/site-packages/mykrobe/data/paratyphiB/paraB.lineage.20230627.probes.fa.gz;/opt/gensoft/exe/mykrobe/0.13.0/venv/lib/python3.8/site-packages/mykrobe/data/paratyphiB/paraB.probe.dtar.20230524.fa.gz;/opt/gensoft/exe/mykrobe/0.13.0/venv/lib/python3.8/site-packages/mykrobe/data/paratyphiB/paraB.probe.invA.20230426.fa.gz	kmer_count	21	Salmonella_enterica	Unknown	7	81.296	-1	NA	1	-1	NA	SARA21	SAL_MC9487AA_AS	SAL_FB9119AA	Food and Drug Administration - Center for Food Safety and Applied Nutrition (US)
SARB69	CDC277/68	Typhisuis	Typhisuis		v0.13.0	JA4442AA.fasta	/opt/gensoft/exe/mykrobe/0.13.0/venv/lib/python3.8/site-packages/mykrobe/data/paratyphiB/paraB.lineage.20230627.probes.fa.gz;/opt/gensoft/exe/mykrobe/0.13.0/venv/lib/python3.8/site-packages/mykrobe/data/paratyphiB/paraB.probe.dtar.20230524.fa.gz;/opt/gensoft/exe/mykrobe/0.13.0/venv/lib/python3.8/site-packages/mykrobe/data/paratyphiB/paraB.probe.invA.20230426.fa.gz	kmer_count	21	Salmonella_enterica	Unknown	7	82.032	-1	NA	1	-1	NA	SARB69 / CDC277/68	SAL_JA4442AA_AS	SAL_DA4513AA	M. Achtman
SARB71	SGSC 2528	Wien	Wien		v0.13.0	TA0781AA.fasta	/opt/gensoft/exe/mykrobe/0.13.0/venv/lib/python3.8/site-packages/mykrobe/data/paratyphiB/paraB.lineage.20230627.probes.fa.gz;/opt/gensoft/exe/mykrobe/0.13.0/venv/lib/python3.8/site-packages/mykrobe/data/paratyphiB/paraB.probe.dtar.20230524.fa.gz;/opt/gensoft/exe/mykrobe/0.13.0/venv/lib/python3.8/site-packages/mykrobe/data/paratyphiB/paraB.probe.invA.20230426.fa.gz	kmer_count	21	Salmonella_enterica	Unknown	7	82.621	-1	NA	1	-1	NA	SARB71 SGSC 2528	SAL_TA0781AA_AS	SAL_JA6982AA	FDA
SARB72		Wien	Wien		v0.13.0	IC1646AA.fasta	/opt/gensoft/exe/mykrobe/0.13.0/venv/lib/python3.8/site-packages/mykrobe/data/paratyphiB/paraB.lineage.20230627.probes.fa.gz;/opt/gensoft/exe/mykrobe/0.13.0/venv/lib/python3.8/site-packages/mykrobe/data/paratyphiB/paraB.probe.dtar.20230524.fa.gz;/opt/gensoft/exe/mykrobe/0.13.0/venv/lib/python3.8/site-packages/mykrobe/data/paratyphiB/paraB.probe.invA.20230426.fa.gz	kmer_count	21	Salmonella_enterica	Unknown	7	86.598	-1	NA	1	-1	NA	SARB72 (Fidelma Boyd)	SAL_IC1646AA_AS	SAL_LA2125AA	National Center for Biotechnology Information
