# Supplementary material for: Genomic perspective on the bacillus causing paratyphoid B fever
Source: Nat Commun. 2024 Dec 10;15:10143. doi: 10.1038/s41467-024-54418-4 (PMC11632088; doi:10.1038/s41467-024-54418-4)
Supplement: Supplementary file 15 — Source Data [file 41467_2024_54418_MOESM15_ESM.xlsx]

## Sheet: Figure 1b
Figure 1b
Geographic region
		1898-1940	1941-1960	1961-1980	1981-2000	2001-2021	1898-2021
	Europe	9	53	73	36	31	202
	Asia	1	0	20	8	24	53
	Africa	0	3	16	37	19	75
	America	5	4	19	18	81	127
	Middle East	1	1	27	13	55	97
	Unknown	1		0	0	13	14
	Total	17	61	155	112	223	568
Lineage
		1898-1940	1941-1960	1961-1980	1981-2000	2001-2021	1898-2021
	L1		1		2		3
	L2	3	4	11	2	11	31
	L3					1	1
	L4	3		1		1	5
	L5	3	1	5		3	12
	L6		5	1	1		7
	L7	7	13	35	21	14	90
	L8		1				1
	L9		13	32	9	11	65
	L10	1	23	69	77	182	352
	L11			1			1
	Total	17	61	155	112	223	568

## Sheet: Figure 1c
Figure 1c
		Africa	America	Asia	Europe	Middle East	Unknown
	L1					3
	L2		3	4	18	4	2
	L3			1
	L4		1		4
	L5			8	4
	L6		5		2
	L7	16	22	13	36	2	1
	L8				1
	L9		2		58	2	3
	L10	59	94	27	78	86	8
	L11				1
	Total	75	127	53	202	97	14

## Sheet: Figure 2b
Figure 2b
	Genotype	n	%
	1	3	0.00528169
	2.0	7	0.0123239
	2.1	19	0.0334507
	2.1.1_Turkey1	5	0.00880282
	3	1	0.00176056
	4	5	0.00880282
	5	12	0.0211268
	6	7	0.0123239
	7.0	1	0.00176056
	7.1	2	0.00352113
	7.1.1_Chile1	15	0.0264085
	7.2_EuropeEasternAsia	19	0.0334507
	7.3	24	0.0422535
	7.3.1_NorthAfrica1	12	0.0211268
	7.3.2_BAOR	17	0.0299296
	8	1	0.00176056
	9.0	14	0.0246479
	9.1_France	51	0.0897887
	10.0	9	0.0158451
	10.1	5	0.00880282
	10.1.1_Europe1	6	0.0105634
	10.2	22	0.0387324
	10.3	33	0.0580986
	10.3.1_SouthAsia1	14	0.0246479
	10.3.2_MiddleEast1	16	0.028169
	10.3.3_Turkey2	10	0.0176056
	10.3.4_Chile2	10	0.0176056
	10.3.5_MiddleEast2	6	0.0105634
	10.3.6_SouthAmerica	84	0.147887
	10.3.7_NorthAfrica2	51	0.0897887
	10.3.8	10	0.0176056
	10.3.8.1_SouthAsia2	4	0.00704225
	10.3.8.2_Turkey3	25	0.0440141
	10.3.8.3_MiddleEast3	5	0.00880282
	10.3.8.4_MiddleEast4	8	0.0140845
	10.3.8.5_EuropeNorthAfrica	28	0.0492958
	10.3.9_NorthAfrica3	6	0.0105634
	11	1	0.00176056
		568	1

## Sheet: Figure 2c
Figure 2c
			United Kingdom
	Genotype	n	%	Total
	1			200
	2			200
	2.1	7	0.035	200
	2.1.1_Turkey1	1	0.005	200
	3			200
	4			200
	5	1	0.005	200
	6			200
	7			200
	7.1			200
	7.1.1_Chile1			200
	7.2_EuropeEasternAsia			200
	7.3			200
	7.3.1_NorthAfrica1			200
	7.3.2_BAOR			200
	8			200
	9			200
	9.1_France			200
	10	2	0.01	200
	10.1			200
	10.1.1_Europe1			200
	10.2			200
	10.3			200
	10.3.1_SouthAsia1	7	0.035	200
	10.3.2_MiddleEast1	61	0.305	200
	10.3.3_Turkey2	1	0.005	200
	10.3.4_Chile2			200
	10.3.5_MiddleEast2	1	0.005	200
	10.3.6_SouthAmerica	88	0.44	200
	10.3.7_NorthAfrica2			200
	10.3.8			200
	10.3.8.1_SouthAsia2	15	0.075	200
	10.3.8.2_Turkey3	6	0.03	200
	10.3.8.3_MiddleEast3	8	0.04	200
	10.3.8.4_MiddleEast4	2	0.01	200
	10.3.8.5_EuropeNorthAfrica			200
	10.3.9_NorthAfrica3
	11			200
		200	1
			France
	Genotype	n	%	Total
	1			84
	2			84
	2.1			84
	2.1.1_Turkey1			84
	3			84
	4	1	0.0119048	84
	5			84
	6			84
	7			84
	7.1			84
	7.1.1_Chile1			84
	7.2_EuropeEasternAsia			84
	7.3	3	0.0357143	84
	7.3.1_NorthAfrica1	3	0.0357143	84
	7.3.2_BAOR	3	0.0357143	84
	8			84
	9			84
	9.1_France	8	0.0952381	84
	10			84
	10.1			84
	10.1.1_Europe1	7	0.0833333	84
	10.2	2	0.0238095	84
	10.3	3	0.0357143	84
	10.3.1_SouthAsia1			84
	10.3.2_MiddleEast1	1	0.0119048	84
	10.3.3_Turkey2	1	0.0119048	84
	10.3.4_Chile2			84
	10.3.5_MiddleEast2	1	0.0119048	84
	10.3.6_SouthAmerica	37	0.440476	84
	10.3.7_NorthAfrica2	3	0.0357143	84
	10.3.8			84
	10.3.8.1_SouthAsia2			84
	10.3.8.2_Turkey3	7	0.0833333	84
	10.3.8.3_MiddleEast3	1	0.0119048	84
	10.3.8.4_MiddleEast4	1	0.0119048	84
	10.3.8.5_EuropeNorthAfrica	2	0.0238095	84
	10.3.9_NorthAfrica3
	11			84
		84	1
			North America
	Genotype	n	%	Total
	1			52
	2			52
	2.1			52
	2.1.1_Turkey1			52
	3			52
	4			52
	5			52
	6			52
	7			52
	7.1			52
	7.1.1_Chile1			52
	7.2_EuropeEasternAsia			52
	7.3			52
	7.3.1_NorthAfrica1			52
	7.3.2_BAOR			52
	8			52
	9			52
	9.1_France			52
	10			52
	10.1	2	0.0384615	52
	10.1.1_Europe1			52
	10.2			52
	10.3			52
	10.3.1_SouthAsia1			52
	10.3.2_MiddleEast1	1	0.0192308	52
	10.3.3_Turkey2			52
	10.3.4_Chile2			52
	10.3.5_MiddleEast2			52
	10.3.6_SouthAmerica	40	0.769231	52
	10.3.7_NorthAfrica2	1	0.0192308	52
	10.3.8	3	0.0576923	52
	10.3.8.1_SouthAsia2	3	0.0576923	52
	10.3.8.2_Turkey3			52
	10.3.8.3_MiddleEast3	2	0.0384615	52
	10.3.8.4_MiddleEast4			52
	10.3.8.5_EuropeNorthAfrica			52
	10.3.9_NorthAfrica3
	11			52
		52	1
			Total
	Genotype	n	%	Total
	1			336
	2			336
	2.1	7	0.0208333	336
	2.1.1_Turkey1	1	0.00297619	336											T+F14otal
	3			336
	4	1	0.00297619	336
	5	1	0.00297619	336
	6			336
	7			336
	7.1			336
	7.1.1_Chile1			336
	7.2_EuropeEasternAsia			336
	7.3	3	0.00892857	336
	7.3.1_NorthAfrica1	3	0.00892857	336
	7.3.2_BAOR	3	0.00892857	336
	8			336
	9			336
	9.1_France	8	0.0238095	336
	10	2	0.00595238	336
	10.1	2	0.00595238	336
	10.1.1_Europe1	7	0.0208333	336
	10.2	2	0.00595238	336
	10.3	3	0.00892857	336
	10.3.1_SouthAsia1	7	0.0208333	336
	10.3.2_MiddleEast1	63	0.1875	336
	10.3.3_Turkey2	2	0.00595238	336
	10.3.4_Chile2			336
	10.3.5_MiddleEast2	2	0.00595238	336
	10.3.6_SouthAmerica	165	0.491071	336
	10.3.7_NorthAfrica2	4	0.0119048	336
	10.3.8	3	0.00892857	336
	10.3.8.1_SouthAsia2	18	0.0535714	336
	10.3.8.2_Turkey3	13	0.0386905	336
	10.3.8.3_MiddleEast3	11	0.0327381	336
	10.3.8.4_MiddleEast4	3	0.00892857	336
	10.3.8.5_EuropeNorthAfrica	2	0.00595238	336
	10.3.9_NorthAfrica3
	11			336
		336	1

## Sheet: Figure 4b
Figure 4b
						Phage-type
Lineage	1	2	3a	3aI	3b	BAOR	Jersey	Beccles	Dundee	Taunton	RDNC	Total
L1	0	0	0	0	0	0	0	1	0	0	1	2
L2	13	1	0	0	0	0	0	0	2	0	1	17
L3	0	0	0	0	0	0	0	0	0	0	0	0
L4	0	0	1	0	0	0	0	0	0	0	0	1
L5	0	0	1	0	0	0	0	0	0	0	0	1
L6	0	0	0	2	0	0	0	0	0	0	0	2
L7	0	0	3	4	2	11	6	8	0	2	3	39
L8	0	0	0	0	0	0	0	0	0	0	0	0
L9	1	0	0	4	5	0	0	6	32	2	0	50
L10	0	0	2	16	0	0	0	1	29	91	3	142
L11	0	0	0	0	0	0	0	0	0	0	0	0
Total	14	1	7	26	7	11	6	16	63	95	8	254
